# Supplementary material for: Detection of Pathogenic and Beneficial Microbes for Roselle Wilt Disease
Source: Front Microbiol. 2021 Nov 1;12:756100. doi: 10.3389/fmicb.2021.756100 (PMC8591290; doi:10.3389/fmicb.2021.756100)
Supplement: Supplementary file 1 [file Data_Sheet_1.zip]

Archive with 3 entries (3 files):
- Supplementary figures.docx
- Supplementary information.docx
- Supplementary tables.docx
